# Supplementary material for: A Novel Anti-CD44 Variant 9 Monoclonal Antibody C44Mab-1 Was Developed for Immunohistochemical Analyses against Colorectal Cancers
Source: Curr Issues Mol Biol. 2023 Apr 20;45(4):3658–73. doi: 10.3390/cimb45040238 (PMC10137259; doi:10.3390/cimb45040238)
Supplement: Supplementary file 1 [file cimb-45-00238-s001.zip]

Archive with 2 entries (2 files):
- cimb-2344447-supplementary Figure .pdf
- cimb-2344447-supplementary Table.pdf
